# Supplementary material for: Comparison of the Effect of Cold Plasma with Conventional Preservation Methods on Red Wine Quality Using Chemometrics Analysis
Source: Molecules. 2022 Oct 19;27(20):7048. doi: 10.3390/molecules27207048 (PMC9609338; doi:10.3390/molecules27207048)
Supplement: Supplementary file 1 [file molecules-27-07048-s001.zip]

Archive with 1 entries (1 files):
- molecules-1931611-supplementary.xlsx
