# Supplementary material for: Comparison of the Effect of Cold Plasma with Conventional Preservation Methods on Red Wine Quality Using Chemometrics Analysis
Source: Molecules. 2022 Oct 19;27(20):7048. doi: 10.3390/molecules27207048 (PMC9609338; doi:10.3390/molecules27207048)
Supplement: Supplementary file 1 [file molecules-27-07048-s001.zip › molecules-1931611-supplementary.xlsx]

## Sheet: Table S1
Table S1. Members of clusters obtained by K-means clustering of 18 variables
Cluster 1	Cluster 2	Cluster 3
L	pH	[logN]
a	TP [mg/L]	HIS
b	TA [mg/L]	PUT
c	DPPH [%inhibition]	CAD
h	ABTS [%inhibition]	TYR
2-PE	FRAP [mM TE/L]	TRP

## Sheet: Table S2 
Table S2. Members of each identified cluster by K-means clustering
Cluster 1 (8 members)	Cluster 2 (13 members)	Cluster 3(5 members)	Cluster 4(4 members)
C_19	C_1	C_8	C_9
C_23	C_2	C_12	C_10
C_24	C_3	C_13	C_11
C_25	C_4	C_15	C_14
C_26	C_5	C_30
C_27	C_6
C_28	C_7
C_29	C_16
	C_17
	C_18
	C_20
	C_21
	C_22

## Sheet: Table S3
Table S3. Factor loadings
Factor Loadings Extraction: Principal components (Marked loadings are significant)
Variables	Factor 1	Factor 2	Factor 4
pH	0.637	0.276	-0.002
L	0.178	-0.001	0.982
a	0.242	0.038	0.965
b	0.192	0.006	0.979
c	0.218	0.027	0.974
h	0.165	0.016	0.973
[logN]	-0.814	0.318	-0.092
TP [mg/L]	0.960	-0.005	0.183
TA [mg/L]	0.926	-0.002	0.258
DPPH [%inhibition]	0.891	0.089	0.266
ABTS [%inhibition]	0.927	-0.054	0.218
FRAP [mM TE/L]	0.731	-0.048	0.139
2-PE	0.036	-0.841	0.225
HIS	0.013	0.961	0.100
PUT	-0.020	0.975	0.113
CAD	0.048	0.967	0.065
TYR	-0.036	0.918	-0.145
TRP	0.002	0.944	0.185
Expl.Var %	30.2	29.1	28.5
